# Supplementary material for: Genotypic and Phenotypic Characterization of Staphylococcus aureus Isolates from the Respiratory Tract in Mechanically-Ventilated Patients
Source: Toxins (Basel). 2021 Feb 6;13(2):122. doi: 10.3390/toxins13020122 (PMC7915691; doi:10.3390/toxins13020122)
Supplement: Supplementary file 1 [file toxins-13-00122-s001.zip]

Archive with 6 entries (5 files):
- toxins-1106722-supple-peer/
- toxins-1106722-supple-peer/Suppl Figure 1.pptx
- toxins-1106722-supple-peer/Suppl Table 1.xlsx
- toxins-1106722-supple-peer/Suppl Table 2.xlsx
- toxins-1106722-supple-peer/Suppl Table 3.xlsx
- toxins-1106722-supple-peer/Suppl Table 4.xlsx
