# Supplementary material for: Genotypic and Phenotypic Characterization of Staphylococcus aureus Isolates from the Respiratory Tract in Mechanically-Ventilated Patients
Source: Toxins (Basel). 2021 Feb 6;13(2):122. doi: 10.3390/toxins13020122 (PMC7915691; doi:10.3390/toxins13020122)
Supplement: Supplementary file 1 [file toxins-13-00122-s001.zip › toxins-1106722-supple-peer/Suppl Table 1.xlsx]

## Sheet: data
SRA id	Biosample	Sample Name	Library ID
SRR12960700	SAMN16587439	id849	WTCHG_370809_295177
SRR12960699	SAMN16587440	id1856	WTCHG_370809_249112
SRR12960688	SAMN16587441	id2196	WTCHG_370809_250124
SRR12960677	SAMN16587442	id3092	WTCHG_370809_251136
SRR12960644	SAMN16587443	id3735	WTCHG_370809_243135
SRR12960633	SAMN16587444	id3844	WTCHG_370809_244147
SRR12960622	SAMN16587445	id3894	WTCHG_370809_252148
SRR12960611	SAMN16587446	id5382	WTCHG_370809_281104
SRR12960670	SAMN16587447	id5441	WTCHG_370809_282116
SRR12960659	SAMN16587448	id6355	WTCHG_370809_296189
SRR12960698	SAMN16587449	id7300	WTCHG_370809_201106
SRR12960697	SAMN16587450	id8221	WTCHG_370809_202118
SRR12960696	SAMN16587451	id8354	WTCHG_370809_204142
SRR12960695	SAMN16587452	id9166	WTCHG_370809_205154
SRR12960694	SAMN16587453	id10227	WTCHG_370809_288188
SRR12960693	SAMN16587454	id10638	WTCHG_370809_209107
SRR12960692	SAMN16587455	id11508	WTCHG_370809_210119
SRR12960691	SAMN16587456	id11569	WTCHG_370809_226121
SRR12960690	SAMN16587457	id11729	WTCHG_370809_227133
SRR12960689	SAMN16587458	id11912	WTCHG_370809_253160
SRR12960687	SAMN16587459	id12071	WTCHG_370809_203130
SRR12960686	SAMN16587460	id17919	WTCHG_370809_246171
SRR12960685	SAMN16587461	id18254	WTCHG_370809_245159
SRR12960684	SAMN16587462	id18655	WTCHG_370809_206166
SRR12960683	SAMN16587463	id18724	WTCHG_370809_207178
SRR12960682	SAMN16587464	id19043	WTCHG_370809_214167
SRR12960681	SAMN16587465	id20007	WTCHG_370809_208190
SRR12960680	SAMN16587466	id20323	WTCHG_370809_229157
SRR12960679	SAMN16587467	id20330	WTCHG_370809_283128
SRR12960678	SAMN16587468	id20335	WTCHG_370809_228145
SRR12960654	SAMN16587469	id35577	WTCHG_370809_257101
SRR12960653	SAMN16587470	id35856	WTCHG_370809_230169
SRR12960652	SAMN16587471	id35870	WTCHG_370809_231181
SRR12960651	SAMN16587472	id36624	WTCHG_370809_215179
SRR12960650	SAMN16587473	id36716	WTCHG_370809_258113
SRR12960649	SAMN16587474	id40910	WTCHG_370809_262161
SRR12960648	SAMN16587475	id42090	WTCHG_370809_263173
SRR12960647	SAMN16587476	id44025	WTCHG_370809_216191
SRR12960646	SAMN16587477	id44443	WTCHG_370809_220144
SRR12960645	SAMN16587478	id44651	WTCHG_370809_211131
SRR12960643	SAMN16587479	id44971	WTCHG_370809_217108
SRR12960642	SAMN16587480	id45365	WTCHG_370809_218120
SRR12960641	SAMN16587481	id45367	WTCHG_370809_212143
SRR12960640	SAMN16587482	id45599	WTCHG_370809_213155
SRR12960639	SAMN16587483	id45972	WTCHG_370809_221156
SRR12960638	SAMN16587484	id46925	WTCHG_370809_222168
SRR12960637	SAMN16587485	id47059	WTCHG_370809_223180
SRR12960636	SAMN16587486	id47580	WTCHG_370809_219132
SRR12960635	SAMN16587487	id48531	WTCHG_370809_240194
SRR12960634	SAMN16587488	id48563	WTCHG_370809_259125
SRR12960632	SAMN16587489	id48570	WTCHG_370809_239182
SRR12960631	SAMN16587490	id48752	WTCHG_370809_254172
SRR12960630	SAMN16587491	id49556	WTCHG_370809_260137
SRR12960629	SAMN16587492	id49779	WTCHG_370809_261149
SRR12960628	SAMN16587493	id52996	WTCHG_370809_289105
SRR12960627	SAMN16587494	id54059	WTCHG_370809_290117
SRR12960626	SAMN16587495	id56944	WTCHG_370809_224192
SRR12960625	SAMN16587496	id57523	WTCHG_370809_225109
SRR12960624	SAMN16587497	id58037	WTCHG_370809_284140
SRR12960623	SAMN16587498	id62282	WTCHG_370809_285152
SRR12960621	SAMN16587499	id64481	WTCHG_370809_264185
SRR12960620	SAMN16587500	id65080	WTCHG_370809_286164
SRR12960619	SAMN16587501	id65599	WTCHG_370809_265102
SRR12960618	SAMN16587502	id75225	WTCHG_370809_266114
SRR12960617	SAMN16587503	id75664	WTCHG_370809_267126
SRR12960616	SAMN16587504	id75906	WTCHG_370809_268138
SRR12960615	SAMN16587505	id77069	WTCHG_370809_233110
SRR12960614	SAMN16587506	id77088	WTCHG_370809_232193
SRR12960613	SAMN16587507	id77553	WTCHG_370809_234122
SRR12960612	SAMN16587508	id77889	WTCHG_370809_235134
SRR12960610	SAMN16587509	id79134	WTCHG_370809_236146
SRR12960609	SAMN16587510	id80445	WTCHG_370809_269150
SRR12960608	SAMN16587511	id84506	WTCHG_370809_272186
SRR12960607	SAMN16587512	id85654	WTCHG_370809_270162
SRR12960676	SAMN16587513	id86471	WTCHG_370809_273103
SRR12960675	SAMN16587514	id86474	WTCHG_370809_274115
SRR12960674	SAMN16587515	id87174	WTCHG_370809_276139
SRR12960673	SAMN16587516	id89080	WTCHG_370809_271174
SRR12960672	SAMN16587517	id89081	WTCHG_370809_277151
SRR12960671	SAMN16587518	id89402	WTCHG_370809_238170
SRR12960669	SAMN16587519	id89871	WTCHG_370809_275127
SRR12960668	SAMN16587520	id90930	WTCHG_370809_278163
SRR12960667	SAMN16587521	id93136	WTCHG_370809_279175
SRR12960666	SAMN16587522	id94990	WTCHG_370809_280187
SRR12960665	SAMN16587523	id95577	WTCHG_370809_237158
SRR12960664	SAMN16587524	id96806	WTCHG_370809_294165
SRR12960663	SAMN16587525	id97471	WTCHG_370809_247183
SRR12960662	SAMN16587526	id97663	WTCHG_370809_248195
SRR12960661	SAMN16587527	id98409	WTCHG_370809_291129
SRR12960660	SAMN16587528	id98907	WTCHG_370809_292141
SRR12960658	SAMN16587529	id98925	WTCHG_370809_241111
SRR12960657	SAMN16587530	id98934	WTCHG_370809_242123
SRR12960656	SAMN16587531	id100216	WTCHG_370809_287176
SRR12960655	SAMN16587532	id100219	WTCHG_370809_293153
