# Supplementary material for: Genotypic and Phenotypic Characterization of Staphylococcus aureus Isolates from the Respiratory Tract in Mechanically-Ventilated Patients
Source: Toxins (Basel). 2021 Feb 6;13(2):122. doi: 10.3390/toxins13020122 (PMC7915691; doi:10.3390/toxins13020122)
Supplement: Supplementary file 1 [file toxins-13-00122-s001.zip › toxins-1106722-supple-peer/Suppl Table 2.xlsx]

## Sheet: Hoja1
		ID patient	Culture number	Study group	Persistence (days)	Cytotoxicity (%)	Cell line tested
		181	36624	Tracheobronchitis	Yes (92)	1.00	MH-S
		36	77088	Pneumonia	No	8.40	MH-S
		59	94990	Pneumonia	Yes (62)	46.75	MH-S
		67	98925	Pneumonia	No	57.26	MH-S
		115	97471	Pneumonia	No	0.29	A549
		144	18655	Tracheobronchitis	Yes (12)	1	A549
		11	20323	Tracheobronchitis	No	1	A549
		177	33901	Tracheobronchitis	No	1	A549
		11	20335	Tracheobronchitis	No	1	A549
		145	11176	Bronchial colonization	No	12.17	A549
		137	26077	Tracheobronchitis	No	16.77	A549
		124	96806	Tracheobronchitis	Yes (21)	20.13	A549
		146	10638	Tracheobronchitis	Yes (176)	28.66	A549
		137	21564	Tracheobronchitis	No	31.52	A549
		166	31032	Tracheobronchitis	No	32.06	A549
		41	80445	Bronchial colonization	Yes (57)	47.30	A549
		15	48563	Tracheobronchitis	Yes (11)	55.96	A549
		4	11569	Pneumonia	Yes (54)	56.41	A549
		4	11729	Pneumonia	Yes (54)	58.29	A549
