# Supplementary material for: Genotypic and Phenotypic Characterization of Staphylococcus aureus Isolates from the Respiratory Tract in Mechanically-Ventilated Patients
Source: Toxins (Basel). 2021 Feb 6;13(2):122. doi: 10.3390/toxins13020122 (PMC7915691; doi:10.3390/toxins13020122)
Supplement: Supplementary file 1 [file toxins-13-00122-s001.zip › toxins-1106722-supple-peer/Suppl Table 3.xlsx]

## Sheet: Hoja 1
						Assembly				Species identification		MLST								Spa	Genes of interest																WB result	Mobile Genetic Elements
	CULTURE NUMBER	Date of isolation	ID PATIENT	Sample	cluster order	Sequences	Length (bp)	BUSCO Complete	BUSCO duplicated	genus	species	arcC	aroE	glpF	gmk	pta	tpi	yqiL	MLST	Spa type	mecA	fnbA	fnbB	sea	seb	sec	tst	eta	etb	sak	pvl	hla	hlb	hld	chp	scn	HLA	phage	genomic_island
	11569	2012-01-04	4	WTCHG_370809_226121	52	84	2833509	146 (98.6%)	0 (0.0%)	Staphylococcus	aureus	3	3	1	1	4	4	3	8	t008	yes	yes	yes	yes	no	no	no	yes	no	yes	no	yes	yes	yes	no	yes	pos	3	4
	11729	2012-01-04	4	WTCHG_370809_227133	53	134	2845089	146 (98.6%)	0 (0.0%)	Staphylococcus	aureus	3	3	1	1	4	4	3	8	t008	yes	yes	yes	yes	no	no	no	yes	no	yes	no	yes	yes	yes	no	yes	pos	5	5
	35577	2012-04-30	9	WTCHG_370809_257101	50	122	2769633	146 (98.6%)	0 (0.0%)	Staphylococcus	aureus	3	3	1	1	4	4	3	8	t530	no	yes	yes	no	no	yes	no	yes	no	yes	no	yes	yes	yes	no	yes	pos	1	5
	36716	2012-05-06	9	WTCHG_370809_258113	49	129	2770811	146 (98.6%)	0 (0.0%)	Staphylococcus	aureus	3	3	1	1	4	4	3	8	t530	no	yes	yes	no	no	yes	no	yes	no	yes	no	yes	yes	yes	no	yes	pos	2	6
	20323	2012-02-16	11	WTCHG_370809_229157	81	79	2817878	146 (98.6%)	0 (0.0%)	Staphylococcus	aureus	1	4	1	4	12	1	54	125	t067	yes	partial	yes	no	no	no	no	yes	no	yes	no	yes	yes	yes	yes	yes	pos	6	8
	20335	2012-02-16	11	WTCHG_370809_228145	80	76	2817265	146 (98.6%)	0 (0.0%)	Staphylococcus	aureus	1	4	1	4	12	1	54	125	t067	yes	partial	yes	no	no	no	no	yes	no	yes	no	yes	yes	yes	yes	yes	neg	1	5
	48563	2012-07-07	15	WTCHG_370809_259125	51	75	2776623	146 (98.6%)	0 (0.0%)	Staphylococcus	aureus	3	3	1	1	4	4	3	8	t008	no	yes	yes	no	no	no	no	yes	no	yes	no	yes	yes	yes	yes	yes	pos	2	6
	49556	2012-07-13	15	WTCHG_370809_260137	67	55	2744131	146 (98.6%)	0 (0.0%)	Staphylococcus	aureus	1	4	1	4	12	1	10	5	t002	no	partial	yes	no	partial	no	yes	yes	no	yes	no	yes	yes	yes	yes	yes	pos	33	9
	49779	2012-07-15	15	WTCHG_370809_261149	66	59	2743990	146 (98.6%)	0 (0.0%)	Staphylococcus	aureus	1	4	1	4	12	1	10	5	t002	no	partial	yes	partial	partial	no	yes	yes	no	yes	no	yes	yes	yes	yes	yes	neg	4	5
	40910	2012-05-27	17	WTCHG_370809_262161	9	51	2813843	146 (98.6%)	0 (0.0%)	Staphylococcus	aureus	8	7	6	2	9	9	7	10	t369	no	found	partial	no	no	yes	no	yes	no	yes	no	yes	yes	yes	yes	yes	neg	2	5
	42090	2012-06-03	17	WTCHG_370809_263173	8	62	2815371	146 (98.6%)	0 (0.0%)	Staphylococcus	aureus	8	7	6	2	9	9	7	10	t369	no	partial	partial	no	no	yes	no	yes	no	yes	no	yes	yes	yes	yes	yes	neg	2	5
	35856	2012-05-02	18	WTCHG_370809_230169	65	69	2712280	146 (98.6%)	0 (0.0%)	Staphylococcus	aureus	1	4	1	4	12	1	10	5	t002	no	yes	yes	no	no	no	no	yes	no	yes	no	yes	yes	yes	no	yes	pos	5	6
	35870	2012-05-02	18	WTCHG_370809_231181	64	66	2711832	146 (98.6%)	0 (0.0%)	Staphylococcus	aureus	1	4	1	4	12	1	10	5	t002	no	yes	yes	no	no	no	no	yes	no	yes	no	yes	yes	yes	no	yes	neg	6	6
	64481	2012-10-06	28	WTCHG_370809_264185	63	56	2678124	146 (98.6%)	0 (0.0%)	Staphylococcus	aureus	10	14	8	6	10	3	2	45	t015	no	partial	partial	no	no	no	no	yes	no	no	no	yes	yes	yes	yes	yes	pos	5	9
	65599	2012-10-11	28	WTCHG_370809_265102	62	54	2678530	146 (98.6%)	0 (0.0%)	Staphylococcus	aureus	10	14	8	6	10	3	2	45	t015	no	partial	partial	no	no	no	no	yes	no	no	no	yes	yes	yes	yes	yes	pos	6	4
	75225	2012-11-28	32	WTCHG_370809_266114	16	88	2841416	146 (98.6%)	0 (0.0%)	Staphylococcus	aureus	2	2	2	2	6	3	2	30	t012	no	yes	no	yes	no	no	yes	yes	no	yes	no	trunc	found	yes	yes	yes	neg	13	7
	75664	2012-11-30	32	WTCHG_370809_267126	14	102	2846910	146 (98.6%)	0 (0.0%)	Staphylococcus	aureus	2	2	2	2	6	3	2	30	t012	no	yes	no	yes	no	no	yes	yes	no	yes	no	trunc	found	yes	yes	yes	neg	12	6
	75906	2012-12-01	32	WTCHG_370809_268138	15	92	2842367	146 (98.6%)	0 (0.0%)	Staphylococcus	aureus	2	2	2	2	6	3	2	30	t012	no	yes	no	yes	no	no	yes	yes	no	yes	no	trunc	found	yes	yes	yes	neg	13	6
	77069	2012-12-08	36	WTCHG_370809_233110	93	135	2864701	146 (98.6%)	0 (0.0%)	Staphylococcus	aureus	1	43	1	4	12	1	10	146	t002	no	yes	yes	no	no	no	no	yes	no	yes	no	yes	yes	yes	no	yes	pos	5	5
	77088	2012-12-08	36	WTCHG_370809_232193	92	121	2863134	146 (98.6%)	0 (0.0%)	Staphylococcus	aureus	1	43	1	4	12	1	10	146	t002	no	yes	found	no	no	no	no	yes	no	yes	no	yes	yes	yes	no	yes	pos	5	4
	77553	2012-12-11	37	WTCHG_370809_234122	69	60	2773822	146 (98.6%)	0 (0.0%)	Staphylococcus	aureus	1	43	1	4	12	1	10	146	t002	yes	yes	yes	no	no	no	no	yes	no	yes	no	yes	yes	yes	no	yes	pos	5	4
	77889	2012-12-12	37	WTCHG_370809_235134	74	60	2774109	146 (98.6%)	0 (0.0%)	Staphylococcus	aureus	1	43	1	4	12	1	10	146	t002	yes	yes	yes	no	no	no	no	yes	no	yes	no	yes	yes	yes	no	yes	pos	4	4
	79134	2012-12-18	37	WTCHG_370809_236146	68	63	2774316	146 (98.6%)	0 (0.0%)	Staphylococcus	aureus	1	43	1	4	12	1	10	146	t002	yes	partial	yes	no	no	no	no	yes	no	yes	no	yes	yes	yes	no	yes	pos	4	4
	95577	2013-03-06	37	WTCHG_370809_237158	75	60	2774629	146 (98.6%)	0 (0.0%)	Staphylococcus	aureus	1	43	1	4	12	1	10	146	t002	yes	yes	yes	no	no	no	no	yes	no	yes	no	yes	yes	yes	no	yes	pos	6	6
	80445	2012-12-26	41	WTCHG_370809_269150	45	64	2719071	146 (98.6%)	0 (0.0%)	Staphylococcus	aureus	13	13	1	1	12	11	13	15	t228	no	yes	partial	no	no	no	no	yes	no	no	no	yes	yes	yes	yes	yes	pos	10	7
	85654	2013-01-21	41	WTCHG_370809_270162	44	62	2718161	146 (98.6%)	0 (0.0%)	Staphylococcus	aureus	13	13	1	1	12	11	13	15	t228	no	partial	partial	no	no	no	no	yes	no	no	no	yes	yes	yes	yes	yes	pos	6	8
	89080	2013-02-06	41	WTCHG_370809_271174	46	58	2718598	146 (98.6%)	0 (0.0%)	Staphylococcus	aureus	13	13	1	1	12	11	13	15	t228	no	partial	partial	no	no	no	no	yes	no	no	no	yes	yes	yes	yes	yes	pos	3	4
	84506	2013-01-16	46	WTCHG_370809_272186	33	81	2741295	146 (98.6%)	0 (0.0%)	Staphylococcus	aureus	5	4	1	4	4	6	3	7	t091	no	partial	partial	no	no	no	no	yes	no	yes	no	yes	yes	yes	no	yes	pos	9	6
	86471	2013-01-24	46	WTCHG_370809_273103	32	65	2738946	146 (98.6%)	0 (0.0%)	Staphylococcus	aureus	5	4	1	4	4	6	3	7	t091	no	partial	partial	no	no	no	no	yes	no	yes	no	yes	yes	yes	no	yes	pos	5	7
	86474	2013-01-24	48	WTCHG_370809_274115	4	91	2843162	147 (99.3%)	0 (0.0%)	Staphylococcus	aureus	6	5	6	2	7	14	5	121	t159	no	partial	partial	no	no	no	no	yes	yes	yes	no	yes	yes	frameshift	no	yes	neg	9	8
	89871	2013-02-08	48	WTCHG_370809_275127	3	86	2805523	147 (99.3%)	0 (0.0%)	Staphylococcus	aureus	6	5	6	2	7	14	5	121	t159	no	partial	partial	no	no	no	no	yes	no	yes	no	yes	yes	frameshift	no	yes	pos	8	8
	87174	2013-01-28	50	WTCHG_370809_276139	13	71	2748896	146 (98.6%)	0 (0.0%)	Staphylococcus	aureus	3	35	19	2	20	26	39	398	t011	no	partial	partial	no	no	found	no	yes	no	yes	yes	yes	yes	yes	yes	yes	neg	9	8
	89081	2013-02-06	50	WTCHG_370809_277151	12	71	2749327	146 (98.6%)	0 (0.0%)	Staphylococcus	aureus	3	35	19	2	20	26	39	398	t011	no	partial	partial	no	no	found	no	yes	no	yes	yes	yes	yes	yes	yes	yes	neg	4	6
	89402	2013-02-07	52	WTCHG_370809_238170	82	107	2780205	146 (98.6%)	0 (0.0%)	Staphylococcus	aureus	1	4	1	4	12	1	54	125	t067	yes	found	yes	no	no	no	no	yes	no	yes	no	yes	yes	yes	yes	yes	pos	4	3
	90930	2013-02-13	54	WTCHG_370809_278163	88	116	2897189	146 (98.6%)	0 (0.0%)	Staphylococcus	aureus	1	4	1	4	12	1	54	125	t067	yes	found	yes	no	no	no	no	yes	no	yes	no	yes	yes	yes	yes	yes	pos	4	5
	93136	2013-02-22	54	WTCHG_370809_279175	90	108	2898254	146 (98.6%)	0 (0.0%)	Staphylococcus	aureus	1	4	1	4	12	1	54	125	t067	yes	found	yes	no	no	no	no	yes	no	yes	no	yes	yes	yes	yes	yes	neg	4	5
	5382	2013-04-23	59	WTCHG_370809_281104	56	87	2802593	146 (98.6%)	0 (0.0%)	Staphylococcus	aureus	3	3	1	185	4	4	3	2416	t008	no	yes	yes	yes	no	yes	no	yes	no	yes	no	yes	found	yes	no	yes	pos	4	5
	5441	2013-04-24	59	WTCHG_370809_282116	55	77	2801702	146 (98.6%)	0 (0.0%)	Staphylococcus	aureus	3	3	1	185	4	4	3	2416	t008	no	yes	yes	yes	no	yes	no	yes	no	yes	no	yes	no	yes	no	yes	pos	2	3
	94990	2013-03-04	59	WTCHG_370809_280187	54	66	2801501	146 (98.6%)	0 (0.0%)	Staphylococcus	aureus	3	3	1	185	4	4	3	2416	t008	no	yes	yes	yes	no	yes	no	yes	no	yes	no	yes	found	yes	no	yes	neg	4	5
	98925	2013-03-21	67	WTCHG_370809_241111	61	66	2728861	146 (98.6%)	0 (0.0%)	Staphylococcus	aureus	10	14	8	6	10	3	2	45	t2383	no	partial	partial	no	no	no	no	yes	no	yes	no	yes	yes	yes	yes	yes	neg	3	6
	98934	2013-03-21	67	WTCHG_370809_242123	18	83	2844656	146 (98.6%)	0 (0.0%)	Staphylococcus	aureus	2	2	2	2	6	3	u1	not assigned	t338	no	yes	no	yes	no	no	no	yes	no	yes	no	trunc	found	yes	no	yes	pos	9	8
	3735	2011-11-21	83	WTCHG_370809_243135	79	59	2734286	146 (98.6%)	0 (0.0%)	Staphylococcus	aureus	1	43	1	4	12	1	10	146	t002	yes	yes	found	no	no	no	no	yes	no	yes	no	yes	yes	yes	no	yes	pos	6	6
	3844	2011-11-22	83	WTCHG_370809_244147	78	82	2739135	146 (98.6%)	0 (0.0%)	Staphylococcus	aureus	1	43	1	4	12	1	10	146	t002	yes	yes	found	no	no	no	no	yes	no	yes	no	yes	yes	yes	no	yes	pos	3	5
	10227	2013-05-16	103	WTCHG_370809_288188	84	112	2783803	146 (98.6%)	0 (0.0%)	Staphylococcus	aureus	1	4	1	4	12	1	54	125	t067	yes	yes	yes	no	no	no	no	yes	no	no	no	yes	yes	yes	no	no	pos	11	4
	20330	2012-02-16	103	WTCHG_370809_283128	85	163	2848317	146 (98.6%)	0 (0.0%)	Staphylococcus	aureus	1	4	1	4	12	1	54	125	t067	yes	yes	yes	no	no	no	no	yes	no	yes	no	yes	yes	yes	yes	yes	pos	6	7
	58037	2012-08-31	103	WTCHG_370809_284140	96	169	2649656	148 (100.0%)	0 (0.0%)	Staphylococcus	pseudintermedius	NA	NA	NA	NA	NA	NA	NA	NA	NA	no	no	no	no	no	no	no	no	no	no	no	no	no	no	no	no	neg	3	5
	62282	2012-09-25	103	WTCHG_370809_285152	95	159	2646805	148 (100.0%)	0 (0.0%)	Staphylococcus	pseudintermedius	NA	NA	NA	NA	NA	NA	NA	NA	NA	no	no	no	no	no	no	no	no	no	no	no	no	no	no	no	no	neg	5	9
	65080	2012-10-09	103	WTCHG_370809_286164	94	149	2645302	148 (100.0%)	0 (0.0%)	Staphylococcus	pseudintermedius	NA	NA	NA	NA	NA	NA	NA	NA	NA	no	no	no	no	no	no	no	no	no	no	no	no	no	no	no	no	neg	6	4
	100216	2013-03-27	103	WTCHG_370809_287176	83	119	2784130	146 (98.6%)	0 (0.0%)	Staphylococcus	aureus	1	4	1	4	12	1	54	125	t067	yes	partial	yes	no	no	no	no	yes	no	no	no	yes	yes	yes	no	no	pos	9	8
	17919	2013-06-25	112	WTCHG_370809_246171	2	245	5651268	146 (98.6%)	122 (82.4%)	Staphylococcus	aureus	7	6	1	5	8	8	6	22	26-23-13-23-36-16-28	no	yes	partial	no	no	no	yes	yes	no	yes	no	yes	yes	yes	yes	yes	pos	8	4
	18254	2013-06-26	112	WTCHG_370809_245159	21	77	2731423	146 (98.6%)	0 (0.0%)	Staphylococcus	aureus	7	6	1	5	8	8	6	22	26-23-13-23-36-16-28	no	yes	partial	no	no	no	yes	yes	no	yes	no	yes	yes	yes	yes	yes	pos	5	7
	1856	2013-04-07	115	WTCHG_370809_249112	71	63	2775314	146 (98.6%)	0 (0.0%)	Staphylococcus	aureus	1	43	1	4	12	1	10	146	t002	yes	yes	yes	no	no	no	no	yes	no	yes	no	yes	yes	yes	no	yes	pos	7	7
	2196	2013-04-09	115	WTCHG_370809_250124	76	59	2749897	146 (98.6%)	0 (0.0%)	Staphylococcus	aureus	1	43	1	4	12	1	10	146	t002	yes	yes	yes	no	no	no	no	yes	no	yes	no	yes	yes	yes	no	yes	pos	8	7
	3092	2013-04-12	115	WTCHG_370809_251136	72	68	2774766	146 (98.6%)	0 (0.0%)	Staphylococcus	aureus	1	43	1	4	12	1	10	146	t002	yes	yes	yes	no	no	no	no	yes	no	yes	no	yes	yes	yes	no	yes	pos	8	6
	3894	2013-04-16	115	WTCHG_370809_252148	73	41	2772505	146 (98.6%)	0 (0.0%)	Staphylococcus	aureus	1	43	1	4	12	1	10	146	t002	yes	partial	found	no	no	no	no	yes	no	yes	no	yes	yes	yes	no	yes	pos	3	5
	11912	2013-05-25	115	WTCHG_370809_253160	1	412	5682075	146 (98.7%)	113 (76.4%)	Staphylococcus	aureus	1	43	1	4	12	1	10	146	t002	yes	partial	yes	no	no	no	no	yes	no	yes	no	yes	yes	yes	no	yes	pos	13	3
	97471	2013-03-14	115	WTCHG_370809_247183	77	186	2809311	146 (98.6%)	0 (0.0%)	Staphylococcus	aureus	1	43	1	4	12	1	10	146	t002	yes	yes	yes	no	no	no	no	yes	no	yes	no	yes	yes	yes	no	yes	pos	5	6
	97663	2013-03-15	115	WTCHG_370809_248195	70	59	2774297	146 (98.6%)	0 (0.0%)	Staphylococcus	aureus	1	43	1	4	12	1	10	146	t002	yes	yes	yes	no	no	no	no	yes	no	yes	no	yes	yes	yes	no	yes	pos	5	7
	52996	2013-12-13	116	WTCHG_370809_289105	26	76	2779356	146 (98.6%)	0 (0.0%)	Staphylococcus	aureus	1	1	1	1	u1	439	1	not assigned	t3825	no	partial	no	no	no	yes	no	yes	no	no	no	yes	found	yes	no	yes	pos	1	5
	54059	2013-12-18	116	WTCHG_370809_290117	25	88	2779768	146 (98.6%)	0 (0.0%)	Staphylococcus	aureus	1	1	1	1	u1	439	1	not assigned	t3825	no	partial	partial	no	no	yes	no	yes	no	no	no	yes	found	yes	no	yes	pos	1	5
	98409	2013-03-19	121	WTCHG_370809_291129	24	106	2756893	146 (98.6%)	0 (0.0%)	Staphylococcus	aureus	7	6	1	5	8	8	6	22	t005	no	yes	yes	no	no	no	no	yes	no	yes	no	yes	yes	yes	yes	yes	pos	3	5
	98907	2013-03-20	121	WTCHG_370809_292141	23	99	2754728	146 (98.6%)	0 (0.0%)	Staphylococcus	aureus	7	6	1	5	8	8	6	22	t005	no	found	partial	no	no	no	no	yes	no	yes	no	yes	yes	yes	yes	yes	pos	4	4
	100219	2013-03-27	121	WTCHG_370809_293153	22	110	2754824	146 (98.6%)	0 (0.0%)	Staphylococcus	aureus	7	6	1	5	8	8	6	22	t005	no	yes	yes	no	no	no	no	yes	no	yes	no	yes	yes	yes	yes	yes	pos	7	7
	849	2013-04-02	124	WTCHG_370809_295177	89	131	2900823	146 (98.6%)	0 (0.0%)	Staphylococcus	aureus	1	4	1	4	12	1	54	125	t067	yes	yes	found	no	no	no	no	yes	no	yes	no	yes	yes	yes	yes	yes	neg	7	7
	96806	2013-03-12	124	WTCHG_370809_294165	91	125	2898985	146 (98.6%)	0 (0.0%)	Staphylococcus	aureus	1	4	1	4	12	1	54	125	t067	yes	partial	yes	no	no	no	no	yes	no	yes	no	yes	yes	yes	yes	yes	neg	6	6
	6355	2013-04-29	126	WTCHG_370809_296189	59	77	2755316	146 (98.6%)	0 (0.0%)	Staphylococcus	aureus	10	14	u1	6	10	3	2	not assigned	t630	no	partial	partial	no	no	yes	no	yes	no	yes	no	yes	yes	yes	yes	yes	pos	3	3
	7300	2013-05-03	126	WTCHG_370809_201106	60	69	2753843	146 (98.6%)	0 (0.0%)	Staphylococcus	aureus	10	14	u1	6	10	3	2	not assigned	t630	no	partial	partial	no	no	yes	no	yes	no	yes	no	yes	yes	yes	yes	yes	pos	5	9
	8221	2013-05-08	126	WTCHG_370809_202118	57	69	2754040	146 (98.6%)	0 (0.0%)	Staphylococcus	aureus	10	14	u1	6	10	3	2	not assigned	t630	no	found	partial	no	no	yes	no	yes	no	yes	no	yes	yes	yes	yes	yes	pos	5	9
	12071	2013-05-27	126	WTCHG_370809_203130	58	75	2754876	146 (98.6%)	0 (0.0%)	Staphylococcus	aureus	10	14	u1	6	10	3	2	not assigned	t630	no	yes	partial	no	no	yes	no	yes	no	yes	no	yes	yes	yes	yes	yes	pos	10	4
	8354	2013-05-08	133	WTCHG_370809_204142	28	94	2727694	146 (98.6%)	0 (0.0%)	Staphylococcus	aureus	3	1	1	8	1	1	1	188	t189	no	partial	partial	no	no	no	no	yes	no	yes	no	yes	yes	yes	no	yes	pos	3	3
	9166	2013-05-12	133	WTCHG_370809_205154	27	76	2725409	146 (98.6%)	0 (0.0%)	Staphylococcus	aureus	3	1	1	8	1	1	1	188	t189	no	partial	partial	no	no	no	no	yes	no	yes	no	yes	yes	yes	no	yes	pos	4	5
	18655	2013-06-28	144	WTCHG_370809_206166	40	78	2719522	146 (98.6%)	0 (0.0%)	Staphylococcus	aureus	13	13	1	1	12	11	13	15	t084	no	partial	partial	no	no	no	no	yes	no	no	no	yes	found	yes	yes	yes	neg	4	7
	18724	2013-06-29	144	WTCHG_370809_207178	39	68	2717935	146 (98.6%)	0 (0.0%)	Staphylococcus	aureus	13	13	1	1	12	11	13	15	t084	no	partial	partial	no	no	no	no	yes	no	no	no	yes	found	yes	yes	yes	pos	4	8
	20007	2013-07-06	144	WTCHG_370809_208190	41	72	2719596	146 (98.6%)	0 (0.0%)	Staphylococcus	aureus	13	13	1	1	12	11	13	15	t084	no	partial	partial	no	no	no	no	yes	no	no	no	yes	found	yes	yes	yes	pos	5	5
	10638	2013-05-19	146	WTCHG_370809_209107	42	113	2723464	146 (98.6%)	0 (0.0%)	Staphylococcus	aureus	13	13	1	1	12	11	13	15	t674	no	found	found	no	no	no	no	yes	no	no	no	yes	yes	yes	yes	yes	pos	5	6
	11508	2013-05-23	146	WTCHG_370809_210119	43	260	2777927	146 (98.6%)	0 (0.0%)	Staphylococcus	aureus	13	13	1	1	12	11	13	15	t674	no	partial	partial	no	no	no	no	yes	no	no	no	yes	yes	yes	yes	yes	pos	4	5
	44651	2013-11-06	146	WTCHG_370809_211131	31	57	2684186	146 (98.6%)	0 (0.0%)	Staphylococcus	aureus	1	3	1	8	11	5	11	12	t160	no	partial	partial	no	no	no	no	yes	no	yes	no	yes	yes	yes	no	yes	pos	4	5
	45367	2013-11-10	146	WTCHG_370809_212143	30	50	2683368	146 (98.6%)	0 (0.0%)	Staphylococcus	aureus	1	3	1	8	11	5	11	12	t160	no	partial	partial	no	no	no	no	yes	no	yes	no	yes	yes	yes	no	yes	pos	1	5
	45599	2013-11-11	146	WTCHG_370809_213155	29	60	2684028	146 (98.6%)	0 (0.0%)	Staphylococcus	aureus	1	3	1	8	11	5	11	12	t160	no	partial	partial	no	no	no	no	yes	no	yes	no	yes	yes	yes	no	yes	pos	1	3
	19043	2013-07-01	181	WTCHG_370809_214167	34	92	2738914	146 (98.6%)	0 (0.0%)	Staphylococcus	aureus	5	4	1	4	4	6	3	7	t289	no	partial	partial	no	no	no	no	yes	no	yes	no	yes	yes	yes	no	yes	neg	5	5
	36624	2013-10-01	181	WTCHG_370809_215179	17	113	2778170	146 (98.6%)	0 (0.0%)	Staphylococcus	aureus	2	2	2	2	6	3	2	30	t1027	no	yes	no	no	no	no	yes	found	no	yes	no	trunc	found	yes	yes	yes	neg	2	6
	44025	2013-11-04	184	WTCHG_370809_216191	35	57	2766042	146 (98.6%)	0 (0.0%)	Staphylococcus	aureus	3	1	1	1	1	5	3	97	t12527	no	partial	partial	no	no	yes	no	yes	no	yes	no	yes	yes	yes	no	yes	pos	7	6
	44971	2013-11-08	184	WTCHG_370809_217108	36	71	2767453	146 (98.6%)	0 (0.0%)	Staphylococcus	aureus	3	1	1	1	1	5	3	97	t12527	no	partial	partial	no	no	yes	no	yes	no	yes	no	yes	yes	yes	no	yes	pos	5	5
	45365	2013-11-10	184	WTCHG_370809_218120	37	72	2767935	146 (98.6%)	0 (0.0%)	Staphylococcus	aureus	3	1	1	1	1	5	3	97	t12527	no	partial	partial	no	no	yes	no	yes	no	yes	no	yes	yes	yes	no	yes	pos	5	5
	47580	2013-11-19	184	WTCHG_370809_219132	38	68	2746613	146 (98.6%)	0 (0.0%)	Staphylococcus	aureus	3	1	1	1	1	5	3	97	t267	no	partial	partial	no	no	yes	no	yes	no	yes	no	yes	yes	yes	no	yes	pos	2	6
	44443	2013-11-06	185	WTCHG_370809_220144	7	126	2808810	147 (99.3%)	0 (0.0%)	Staphylococcus	aureus	6	66	46	2	7	50	18	133	t1180	no	partial	partial	no	no	yes	yes	yes	no	no	no	yes	yes	frameshift	no	no	pos	4	5
	45972	2013-11-12	185	WTCHG_370809_221156	6	98	2802396	147 (99.3%)	0 (0.0%)	Staphylococcus	aureus	6	66	46	2	7	50	18	133	t1180	no	partial	partial	no	no	yes	yes	yes	no	no	no	yes	yes	frameshift	no	no	pos	5	6
	46925	2013-11-16	185	WTCHG_370809_222168	5	98	2802441	147 (99.3%)	0 (0.0%)	Staphylococcus	aureus	6	66	46	2	7	50	18	133	t1180	no	partial	partial	no	no	yes	yes	yes	no	no	no	yes	yes	frameshift	no	no	pos	8	9
	47059	2015-03-04	185	WTCHG_370809_223180	11	74	2726040	146 (98.6%)	0 (0.0%)	Staphylococcus	aureus	3	35	19	2	20	26	39	398	t1451	no	partial	partial	no	no	no	no	yes	no	no	no	yes	yes	yes	yes	yes	pos	2	6
	48531	2013-11-23	191	WTCHG_370809_240194	20	74	2788770	146 (98.6%)	0 (0.0%)	Staphylococcus	aureus	7	6	1	5	8	8	6	22	t379	yes	yes	partial	no	no	no	no	yes	no	yes	no	yes	yes	yes	yes	yes	pos	2	5
	48570	2013-11-23	191	WTCHG_370809_239182	19	89	2789592	146 (98.6%)	0 (0.0%)	Staphylococcus	aureus	7	6	1	5	8	8	6	22	t379	yes	yes	partial	no	no	no	no	yes	no	yes	no	yes	yes	yes	yes	yes	pos	2	7
	48752	2013-11-25	191	WTCHG_370809_254172	10	63	2680637	146 (98.6%)	0 (0.0%)	Staphylococcus	aureus	3	35	19	2	20	26	39	398	t1451	no	partial	partial	no	no	no	no	yes	no	no	no	yes	yes	yes	yes	yes	pos	2	5
	56944	2014-01-02	193	WTCHG_370809_224192	87	85	2800444	146 (98.6%)	0 (0.0%)	Staphylococcus	aureus	1	4	1	4	12	1	10	5	t045	no	found	yes	no	no	no	no	yes	no	frameshift	no	yes	yes	yes	yes	yes	neg	2	3
	57523	2014-01-06	193	WTCHG_370809_225109	86	79	2800887	146 (98.6%)	0 (0.0%)	Staphylococcus	aureus	1	4	1	4	12	1	10	5	t045	no	yes	found	no	no	no	no	yes	no	frameshift	no	yes	yes	yes	yes	yes	pos	3	4
