# Supplementary material for: Genotypic and Phenotypic Characterization of Staphylococcus aureus Isolates from the Respiratory Tract in Mechanically-Ventilated Patients
Source: Toxins (Basel). 2021 Feb 6;13(2):122. doi: 10.3390/toxins13020122 (PMC7915691; doi:10.3390/toxins13020122)
Supplement: Supplementary file 1 [file toxins-13-00122-s001.zip › toxins-1106722-supple-peer/Suppl Table 4.xlsx]

## Sheet: master_vars_table
Patient	Position_variant	Reference genome	Allele_Ref	Allele_Var	Predicted_effect_on_protein	Codon_ref	Codon_var	Amino__acid_ref	Amino__acid_var	Gene_name	Gene_start	Gene_end	strand	Gene_Length	MRSA252_otholog	product
4	1172688	NC_002952.2	T	A	Intergenic	NA	NA	NA	NA	NA	NA	NA	NA	NA	NA	NA
9	203400	NC_002952.2	C	T	Non-synonymous	CTC	TTC	Leu	Phe	SAR_RS00885	198393	205568	1	2391	SAR0180	non-ribosomal peptide synthetase
9	215832	NC_002952.2	G	T	Intergenic	NA	NA	NA	NA	NA	NA	NA	NA	NA	NA	NA
9	1462881	NC_009641.1	TC	T	Frameshift (predicted stop in 6 codons)	GAT	GGA	Asp	Gly	NWMN_RS07480	1462718	1462918	-1	66	(no ortholog)	hypothetical protein
11	136675	NC_002952.2	C	G	Non-synonymous	GCG	GGG	Ala	Gly	SAR_RS00585	135150	136886	1	578	SAR0123	staphyloferrin B biosynthesis enzyme SbnE
11	270937	NC_002952.2	G	T	Non-synonymous	GGG	TGG	Gly	Trp	SAR_RS01140	270148	271290	1	380	SAR0229	PrsW family intramembrane metalloprotease
11	770798	NC_002952.2	C	T	Intergenic	NA	NA	NA	NA	NA	NA	NA	NA	NA	NA	NA
11	818129	NC_002952.2	C	T	Non-synonymous	AGA	GGA	Arg	Gly	SAR_RS03970	817464	818969	-1	501	SAR0781	peptide MFS transporter
11	1053172	NC_002953.3	TG	T	Intergenic	NA	NA	NA	NA	NA	NA	NA	NA	NA	NA	NA
11	1173386	NC_002952.2	A	G	Synonymous	TTA	TTG	Leu	Leu	SAR_RS05740	1172841	1173641	1	266	SAR1123	glutamate racemase
11	1289948	NC_002952.2	A	G	Non-synonymous	GAC	GGC	Asp	Gly	SAR_RS06320	1289740	1290294	1	184	SAR1235	ribosome-recycling factor
11	1887964	NC_002952.2	AA	TT	Non-synonymous	ATT	AAA	Ile	Lys	SAR_RS09285	1887397	1889064	-1	555	SAR1810	formate--tetrahydrofolate ligase
11	2263652	NC_002952.2	A	G	Non-synonymous	GCT	GTT	Ala	Val	SAR_RS11435	2262289	2263797	-1	502	SAR2193	ATP synthase subunit alpha
11	2409698	NC_002952.2	C	T	Non-synonymous	CAA	CGA	Gln	Arg	SAR_RS12220	2408527	2409861	-1	444	SAR2338	NCS2 family permease
15	1265191	NC_002952.2	C	T	Synonymous	GAT	GAC	Asp	Asp	SAR_RS06195	1264145	1265512	1	455	SAR1213	signal recognition particle protein
15	2791115	NC_002952.2	G	T	Nonsense	CAA	TAA	Gln	STO	SAR_RS14185	2790963	2791460	-1	165	SAR2699	glutathione peroxidase
17	689065	NC_002952.2	A	G	Non-synonymous	CCA	CTA	Pro	Leu	SAR_RS03295	688716	689552	-1	278	SAR0642	metal ABC transporter permease
17	1347461	NC_009641.1	GA	G	Frameshift (predicted stop in 6 codons)	AAG	AAG	Lys	Lys	NWMN_1220	1347446	1347631	1	66	SAR1304	putative DNA binding protein
17	2697470	NC_002952.2	CT	C	Intergenic	NA	NA	NA	NA	NA	NA	NA	NA	NA	NA	NA
28	887694	NC_002952.2	C	T	Non-synonymous	CCT	TCT	Pro	Ser	SAR_RS04295	887445	887975	1	176	SAR0841	N-acetyltransferase
28	960520	NC_002952.2	C	T	Intergenic	NA	NA	NA	NA	NA	NA	NA	NA	NA	NA	NA
28	2154535	NC_002952.2	A	G	Synonymous	ACC	ACT	Thr	Thr	SAR_RS10820	2154259	2154627	-1	122	SAR2077	hypothetical protein
28	2380286	NC_002952.2	A	C	Intergenic	NA	NA	NA	NA	NA	NA	NA	NA	NA	NA	NA
28	2405861	NC_002952.2	A	T	Non-synonymous	TTC	TAC	Phe	Tyr	SAR_RS12195	2405665	2405940	-1	91	SAR2333	50S ribosomal protein L23
28	2439514	NC_002952.2	C	T	Non-synonymous	GTG	ATG	Val	Met	SAR_RS12390	2439044	2440198	-1	384	SAR2369	acyl-CoA dehydrogenase
28	2540745	NC_002952.2	A	G	Non-synonymous	GTA	ATA	Val	Ile	SAR_RS12920	2540289	2542394	1	701	SAR2468	AraC family transcriptional regulator
28	2549173	NC_002952.2	AG	TT	Non-synonymous	TTC	TAA	Phe	STO	SAR_RS12960	2549103	2550272	-1	389	SAR2476	NarK/NasA family nitrate transporter
28	2589591	NC_002952.2	A	G	Non-synonymous	ACA	ATA	Thr	Ile	SAR_RS13165	2588888	2589895	-1	335	SAR2515	biotin synthase
28	2704738	NC_002952.2	A	G	Synonymous	AAC	AAT	Asn	Asn	SAR_RS13750	2703829	2705568	-1	579	SAR2619	pyruvate oxidase
28	2858955	NC_002952.2	A	C	Intergenic	NA	NA	NA	NA	NA	NA	NA	NA	NA	NA	NA
32	145258	NC_002952.2	C	A	Intergenic	NA	NA	NA	NA	NA	NA	NA	NA	NA	NA	NA
32	249035	NC_002952.2	T	C	Non-synonymous	TAC	TGC	Tyr	Cys	SAR_RS01055	248716	249474	-1	252	SAR0214	DNA-binding response regulator
32	286039	NC_002952.2	T	C	Non-synonymous	TTG	TCG	Leu	Ser	SAR_RS01225	285723	286766	1	347	SAR0245	galactitol-1-phosphate 5-dehydrogenase
32	826165	NC_002952.2	A	C	Non-synonymous	TTA	TTC	Leu	Phe	SAR_RS04005	825431	826402	1	323	SAR0787	ABC transporter permease
32	870079	NC_002952.2	G	A	Intergenic	NA	NA	NA	NA	NA	NA	NA	NA	NA	NA	NA
32	882648	NC_002952.2	T	C	Synonymous	AGC	AGT	Ser	Ser	SAR_RS04265	880732	883104	1	790	SAR0836	ribonuclease R
32	919648	NC_002952.2	G	A	Non-synonymous	GCA	GTA	Ala	Val	SAR_RS04485	919428	919742	-1	104	SAR0881	hypothetical protein
32	945658	NC_002952.2	T	C	Synonymous	GGA	GGG	Gly	Gly	SAR_RS04640	945346	946842	-1	498	SAR0911	Na+/H+ antiporter subunit D
32	1209410	NC_002952.2	C	T	Non-synonymous	CCT	TCT	Pro	Ser	SAR_RS05940	1208813	1209529	1	238	SAR1163	peptidoglycan editing factor PgeF
32	1214788	NC_002952.2	T	G	Non-synonymous	ATT	AGT	Ile	Ser	SAR_RS05970	1212813	1215566	1	917	SAR1169	isoleucine--tRNA ligase
32	1290164	NC_002952.2	A	G	Non-synonymous	GAA	GGA	Glu	Gly	SAR_RS06320	1289740	1290294	1	184	SAR1235	ribosome-recycling factor
32	1339556	NC_002952.2	G	T	Non-synonymous	GCA	TCA	Ala	Ser	SAR_RS06520	1339478	1340974	1	498	SAR1275	glycerol kinase
32	1351851	NC_002952.2	A	G	Intergenic	NA	NA	NA	NA	NA	NA	NA	NA	NA	NA	NA
32	1498448	NC_002952.2	A	C	Non-synonymous	GAG	GAT	Glu	Asp	SAR_RS07355	1497785	1498741	-1	318	SAR1440	thymidylate synthase
32	1529692	NC_002952.2	T	C	Synonymous	AAA	AAG	Lys	Lys	SAR_RS07395	1502887	1535127	-1	10746	SAR1447	hyperosmolarity resistance protein Ebh
32	1666052	NC_002952.2	C	T	Intergenic	NA	NA	NA	NA	NA	NA	NA	NA	NA	NA	NA
32	1714962	NC_002952.2	A	T	Non-synonymous	TTT	ATT	Phe	Ile	SAR_RS08430	1714756	1715100	-1	114	SAR1646	diacylglycerol kinase
32	1891126	NC_002952.2	T	C	Non-synonymous	GAC	AAC	Asp	Asn	SAR_RS09290	1889504	1891210	-1	568	SAR1811	acetate--CoA ligase
32	1913660	NC_002952.2	T	TA	Frameshift (predicted stop in 3 codons)	TTT	TTT	Phe	Phe	SAR1830	1911963	1913720	-1	585	SAR1830	beta-lactam sensor/signal transducer BlaR1
32	1965884	NC_002952.2	T	C	Intergenic	NA	NA	NA	NA	NA	NA	NA	NA	NA	NA	NA
32	2183054	NC_002952.2	C	T	Non-synonymous	ATA	ACA	Ile	Thr	SAR_RS11020	2182309	2183094	1	261	SAR2121	carbon-nitrogen family hydrolase
32	2193753	NC_002952.2	A	AG	Intergenic	NA	NA	NA	NA	NA	NA	NA	NA	NA	NA	NA
32	2366035	NC_002952.2	C	T	Non-synonymous	GGC	AGC	Gly	Ser	SAR_RS11910	2365463	2367175	-1	570	SAR2281	PTS lactose EIICB component
32	2389520	NC_002952.2	G	A	Non-synonymous	ACG	ATG	Thr	Met	SAR_RS12045	2389015	2389821	-1	268	SAR2303	energy-coupling factor transporter transmembrane protein EcfT
32	2488585	NC_002952.2	G	T	Non-synonymous	GCA	TCA	Ala	Ser	SAR_RS12650	2488459	2488878	1	139	SAR2419	FosB/FosD family fosfomycin resistance bacillithiol transferase
32	2491118	NC_002952.2	T	G	Non-synonymous	TTA	GTA	Leu	Val	SAR_RS12660	2490347	2491606	1	419	SAR2421	CPBP family intramembrane metalloprotease SdpC
32	2497325	NC_002952.2	T	TA	Intergenic	NA	NA	NA	NA	NA	NA	NA	NA	NA	NA	NA
32	2576741	NC_002952.2	G	T	Intergenic	NA	NA	NA	NA	NA	NA	NA	NA	NA	NA	NA
32	2617801	NC_002952.2	G	A	Non-synonymous	TCA	TTA	Ser	Leu	SAR_RS13310	2616954	2618180	-1	408	SAR2538	ABC transporter ATP-binding protein
32	2697394	NC_002952.2	C	A	Intergenic	NA	NA	NA	NA	NA	NA	NA	NA	NA	NA	NA
32	2792660	NC_002952.2	T	C	Intergenic	NA	NA	NA	NA	NA	NA	NA	NA	NA	NA	NA
37	116014	NC_002952.2	G	A	Non-synonymous	GGT	AGT	Gly	Ser	SAR_RS00515	115186	116574	1	462	SAR0109	MFS transporter
37	580581	NC_002952.2	G	A	Non-synonymous	ATG	ATA	Met	Ile	SAR_RS02765	579856	581310	1	484	SAR0531	glutamate--tRNA ligase
37	592287	NC_002952.2	C	T	Non-synonymous	TCA	TTA	Ser	Leu	SAR_RS02835	590831	594382	1	1183	SAR0547	DNA-directed RNA polymerase subunit beta
37	661794	NC_002952.2	C	T	Intergenic	NA	NA	NA	NA	NA	NA	NA	NA	NA	NA	NA
37	819121	NC_002952.2	A	T	Synonymous	ATT	ATA	Ile	Ile	SAR_RS14985	819031	819279	-1	82	NA	hypothetical protein
37	913039	NC_002952.2	A	G	Non-synonymous	ATG	ACG	Met	Thr	SAR_RS04450	912393	913244	-1	283	SAR0875	DUF368 domain-containing protein
37	921832	NC_002952.2	G	T	Non-synonymous	AGA	ATA	Arg	Ile	SAR_RS04495	921165	922232	1	355	SAR0883	nitronate monooxygenase
37	966174	NC_002952.2	G	T	Non-synonymous	GTC	TTC	Val	Phe	SAR_RS04725	964308	967784	1	1158	SAR0928	helicase-exonuclease AddAB subunit AddB
37	1085463	NC_002952.2	A	G	Synonymous	ACA	ACG	Thr	Thr	SAR_RS05295	1085419	1086123	1	234	SAR1040	phosphoribosylaminoimidazolesuccinocarboxamide synthase
37	1160963	NC_002952.2	G	A	Non-synonymous	GCA	GTA	Ala	Val	SAR_RS05685	1160194	1161132	-1	312	SAR1113	ribonuclease HIII
37	1251640	NC_002952.2	G	A	Non-synonymous	GAA	AAA	Glu	Lys	SAR_RS06135	1250143	1251789	1	548	SAR1202	DAK2 domain-containing protein
37	1292443	NZ_CP007670.1	GTTGTTGGAGGGTATG	G	Non-synonymous	GTT/GTT/GGA/GGG/TAT/GTT/	GTT	Val	Val	EP54_06075	1292395	1293954	1	519	SAR1262	ribonuclease Y
37	1303280	NC_002952.2	C	T	Non-synonymous	TCA	TTA	Ser	Leu	SAR_RS06370	1302598	1304715	1	705	SAR1245	translation initiation factor IF-2
37	1751628	NC_002952.2	G	T	Intergenic	NA	NA	NA	NA	NA	NA	NA	NA	NA	NA	NA
37	1822337	NC_002952.2	C	A	Non-synonymous	GTT	TTT	Val	Phe	SAR_RS09000	1821987	1822514	-1	175	SAR1760	translation initiation factor IF-3
37	1845522	NC_002952.2	C	T	Non-synonymous	GCT	ACT	Ala	Thr	SAR_RS09090	1844896	1846653	-1	585	SAR1776	pyruvate kinase
37	1899281	NC_002952.2	C	T	Non-synonymous	AGT	AAT	Ser	Asn	SAR_RS09335	1898446	1899759	-1	437	SAR1818	UDP-N-acetylmuramate--L-alanine ligase
37	1903540	NC_002952.2	G	T	Non-synonymous	AAA	ACA	Lys	Thr	SAR_RS09340	1899783	1903607	-1	1274	SAR1819	DNA translocase FtsK
37	2065475	NC_002952.2	G	A	Non-synonymous	CGT	TGT	Arg	Cys	SAR_RS10310	2064873	2065916	-1	347	SAR1975	two-component sensor histidine kinase
37	2136927	NC_002952.2	G	T	Synonymous	CCC	CCA	Pro	Pro	SAR_RS10695	2136417	2137901	-1	494	SAR2049	phage tail protein
37	2180150	NC_002952.2	G	T	Non-synonymous	CCA	ACA	Pro	Thr	SAR_RS11010	2179911	2181125	-1	404	SAR2119	hypothetical protein
37	2223089	NC_002952.2	C	A	Nonsense	GAA	TAA	Glu	STO	SAR_RS11210	2222781	2223551	-1	256	SAR2152	RNA polymerase sigma factor SigB
37	2257866	NC_002952.2	G	A	Non-synonymous	GCT	GTT	Ala	Val	SAR_RS11405	2257046	2258311	-1	421	SAR2188	UDP-N-acetylglucosamine 1-carboxyvinyltransferase
37	2268397	NC_002952.2	C	A	Intergenic	NA	NA	NA	NA	NA	NA	NA	NA	NA	NA	NA
37	2499286	NC_002952.2	A	T	Intergenic	NA	NA	NA	NA	NA	NA	NA	NA	NA	NA	NA
41	1032395	NC_002952.2	A	G	Synonymous	ATC	ATT	Ile	Ile	SAR_RS05010	1031405	1032580	-1	391	SAR0987	diacylglycerol beta-glucosyltransferase
41	1296477	NC_002952.2	G	A	Non-synonymous	CGT	CAT	Arg	His	polC	1295711	1300021	1	1436	SAR1240	PolC-type DNA polymerase III
41	1949204	NC_002952.2	AT	A	Frameshift (predicted stop in 22 codons)	CAT	CAT	His	His	SAR1858	1949009	1949233	-1	74	SAR1858	hypothetical protein
46	2374695	NC_002952.2	A	G	Non-synonymous	GCA	GTA	Ala	Val	SAR_RS11970	2373980	2374828	-1	282	SAR2290	aldo/keto reductase
48	689501	NC_002952.2	A	G	Synonymous	TTG	CTG	Leu	Leu	SAR_RS03295	688716	689552	-1	278	SAR0642	metal ABC transporter permease
48	1435356	NC_002952.2	C	T	Non-synonymous	GGA	GAA	Gly	Glu	SAR_RS07035	1435133	1436224	-1	363	SAR1378	prephenate dehydrogenase
50	1915651	NC_002952.2	C	G	Non-synonymous	GGT	GCT	Gly	Ala	SAR_RS09405	1915146	1915790	-1	214	SAR1833	tRNA (guanosine(46)-N7)-methyltransferase TrmB
54	1083682	NC_002952.2	C	T	Intergenic	NA	NA	NA	NA	NA	NA	NA	NA	NA	NA	NA
103	33590	NC_002952.2	A	G	Intergenic	NA	NA	NA	NA	NA	NA	NA	NA	NA	NA	NA
103	500626	NC_002952.2	C	T	Synonymous	CTC	CTT	Leu	Leu	SAR_RS02340	498641	503140	1	1499	SAR0471	glutamate synthase large subunit
103	794269	NC_002952.2	T	C	Non-synonymous	GCG	ACG	Ala	Thr	SAR_RS03850	794174	795229	-1	351	SAR0758	two-component sensor histidine kinase
103	820542	NC_002952.2	AT	A	Frameshift (predicted stop in 19 codons)	ATA	TAT	Ile	Tyr	SAR0783	819829	820695	-1	288	SAR0783	DMT family transporter
103	827038	NC_002952.2	T	C	Non-synonymous	TCG	TTG	Ser	Leu	SAR_RS04010	826389	827345	1	318	SAR0788	iron ABC transporter permease
103	991790	NC_002952.2	CA	C	Intergenic	NA	NA	NA	NA	NA	NA	NA	NA	NA	NA	NA
103	1339325	NC_002952.2	G	AG	Frameshift (predicted stop in 1 codons)	GGT	AGG	Gly	Arg	SAR1274	1338530	1339348	1	272	SAR1274	aquaporin family protein
103	1487330	NC_002952.2	TA	T	Frameshift (predicted stop in 12 codons)	GTA	GTA	Val	Val	SAR1426	1486310	1487665	-1	451	SAR1426	two-component sensor histidine kinase
103	1553779	NC_002952.2	G	A	Non-synonymous	GCA	ACA	Ala	Thr	SAR_RS07470	1552123	1554273	1	716	SAR1461	penicillin-binding protein
103	1788611	NC_002952.2	G	A	Non-synonymous	GTG	GCG	Val	Ala	SAR_RS08805	1788403	1788858	-1	151	SAR1723	hypothetical protein
103	2124561	NC_002952.2	G	A	Non-synonymous	AGA	GGA	Arg	Gly	SAR_RS10610	2124375	2124575	1	66	NA	hypothetical protein
103	2210418	NC_002952.2	G	A	Non-synonymous	GGC	AGC	Gly	Ser	SAR_RS11155	2209731	2211098	1	455	SAR2146	3-isopropylmalate dehydratase large subunit
103	2407470	NC_002952.2	G	A	Non-synonymous	ATT	ACT	Ile	Thr	SAR_RS12210	2407280	2407588	-1	102	SAR2336	30S ribosomal protein S10
103	2574891	NC_002952.2	C	T	Non-synonymous	GTT	ATT	Val	Ile	SAR_RS13085	2574532	2575263	-1	243	SAR2502	amino acid ABC transporter ATP-binding protein
103	2602215	NC_002952.2	A	C	Non-synonymous	AGA	ATA	Arg	Ile	SAR_RS13240	2602118	2602924	-1	268	SAR2527	phosphohydrolase
103	2805972	NC_002952.2	T	C	Non-synonymous	GAA	AAA	Glu	Lys	SAR_RS14265	2805880	2806821	-1	313	SAR2711	carbamate kinase
103	2906337	NC_009632.1	T	TGGCCGTAAAGTTTTAGCGCGCCGTCGTCGTAAA	Non-synonymous	AAT	GGC/CGT/AAA/GTT/TTA/GCG/CGC/CGT/CGT/CGT/AAA/AAT	Asn	Gly	SaurJH1_2793	2906280	2906417	-1	45	SAR2800	50S ribosomal protein L34
115	6215	NC_002952.2	T	A	Synonymous	GTT	GTA	Val	Val	SAR_RS00025	5034	6968	1	644	SAR0005	DNA gyrase subunit B
115	16450	NC_002952.2	T	C	Non-synonymous	CTT	TTT	Leu	Phe	SAR_RS00060	16096	17064	1	322	SAR0012	alpha/beta fold hydrolase
115	1820592	NC_002952.2	T	C	Intergenic	NA	NA	NA	NA	NA	NA	NA	NA	NA	NA	NA
115	2180448	NC_002952.2	A	G	Synonymous	ACT	ACC	Thr	Thr	SAR_RS11010	2179911	2181125	-1	404	SAR2119	hypothetical protein
116	1466940	NC_002952.2	C	T	Non-synonymous	TTC	TCC	Phe	Ser	SAR_RS07185	1466747	1467469	1	240	SAR1408	4-hydroxy-tetrahydrodipicolinate reductase
116	2246448	NC_002952.2	C	T	Intergenic	NA	NA	NA	NA	NA	NA	NA	NA	NA	NA	NA
121	1471054	NC_002952.2	GCA	G	Frameshift (predicted stop in 12 codons)	CAT	TAC	His	Tyr	SAR1412	1470589	1471854	1	421	SAR1412	diaminopimelate decarboxylase
121	1743103	NC_002952.2	A	T	Non-synonymous	AAT	ATT	Asn	Ile	SAR1679	1742964	1743668	-1	235	SAR1679	exotoxin
121	1882975	NC_002952.2	C	A	Intergenic	NA	NA	NA	NA	NA	NA	NA	NA	NA	NA	NA
126	135133	NC_002952.2	G	A	Nonsense	TGG	TGA	Trp	STO	SAR_RS00580	133904	135160	1	418	SAR0122	staphyloferrin B export MFS transporter
126	805838	NC_002952.2	C	T	Non-synonymous	CCT	TCT	Pro	Ser	SAR_RS03920	805133	807073	1	646	SAR0772	lipoteichoic acid synthase
126	1419540	NC_002952.2	C	T	Non-synonymous	ACG	ATG	Thr	Met	SAR_RS06970	1417769	1419760	1	663	SAR1366	DNA topoisomerase IV subunit B
126	1433932	NC_002952.2	A	G	Synonymous	GGA	GGG	Gly	Gly	SAR_RS07030	1433735	1434997	1	420	SAR1377	Y-family DNA polymerase
126	1469345	NC_002952.2	G	C	Non-synonymous	GGT	CGT	Gly	Arg	SAR_RS07195	1468358	1469509	1	383	SAR1410	hydrolase
126	1878291	NC_002952.2	C	T	Non-synonymous	ATG	ATA	Met	Ile	SAR_RS09245	1877886	1879352	-1	488	SAR1803	PTS glucose transporter subunit IIBC
126	1938939	NC_009641.1	AC	C	Intergenic	NA	NA	NA	NA	NA	NA	NA	NA	NA	NA	NA
126	2058713	NC_002952.2	G	T	Non-synonymous	GTT	TTT	Val	Phe	SAR_RS10270	2058263	2059414	1	383	SAR1967	radical SAM/CxCxxxxC motif protein YfkAB
126	2086602	NC_002952.2	G	A	Non-synonymous	GCT	GTT	Ala	Val	ligA	2085989	2087992	-1	667	SAR1996	NAD-dependent DNA ligase LigA
126	2128935	NC_002952.2	TA	T	Intergenic	NA	NA	NA	NA	NA	NA	NA	NA	NA	NA	NA
126	2171898	NC_002952.2	AT	A	Intergenic	NA	NA	NA	NA	NA	NA	NA	NA	NA	NA	NA
126	2206068	NC_002952.2	G	A	Intergenic	NA	NA	NA	NA	NA	NA	NA	NA	NA	NA	NA
126	2239041	NC_002952.2	G	C	Synonymous	CGC	CGG	Arg	Arg	SAR_RS11300	2239017	2240537	-1	506	SAR2168	DEAD/DEAH box family ATP-dependent RNA helicase
126	2337603	NC_002952.2	A	G	Intergenic	NA	NA	NA	NA	NA	NA	NA	NA	NA	NA	NA
126	2784612	NC_002952.2	G	A	Non-synonymous	ACG	ATG	Thr	Met	SAR_RS14155	2784062	2785912	-1	616	SAR2695	anaerobic ribonucleoside-triphosphate reductase
126	2787502	NC_002952.2	C	T	Non-synonymous	GTA	ATA	Val	Ile	SAR_RS14160	2786159	2787529	-1	456	SAR2696	TRAP transporter large permease subunit
126	2879332	NC_002952.2	T	C	Synonymous	TTA	TTG	Leu	Leu	SAR_RS14575	2876788	2880339	-1	1183	SAR2774	Cna B-type domain-containing protein
144	432836	NC_002952.2	A	G	Non-synonymous	ACA	ATA	Thr	Ile	SAR_RS02005	432643	434166	-1	507	SAR0398	alkyl hydroperoxide reductase subunit F
144	740509	NC_002952.2	T	C	Non-synonymous	GCT	GTT	Ala	Val	SAR_RS03565	738849	740783	1	644	SAR0695	bacteriocin-associated integral membrane family protein
144	1498399	NC_002952.2	G	A	Non-synonymous	CCT	TCT	Pro	Ser	SAR_RS07355	1497785	1498741	-1	318	SAR1440	thymidylate synthase
144	1903172	NC_002952.2	T	C	Non-synonymous	AAT	GAT	Asn	Asp	SAR_RS09340	1899783	1903607	-1	1274	SAR1819	DNA translocase FtsK
144	2074070	NC_002953.3	C	T	Nonsense	CAA	TAA	Gln	STO	SAS1927	2073231	2074076	-1	281	(no ortholog)	exotoxin
144	2492442	NC_002952.2	T	TA	Intergenic	NA	NA	NA	NA	NA	NA	NA	NA	NA	NA	NA
144	2595648	NC_002952.2	C	A	Synonymous	ACG	ACT	Thr	Thr	SAR_RS13195	2594130	2595893	-1	587	SAR2519	ABC transporter ATP-binding protein
144	2657207	NC_002952.2	G	A	Synonymous	TTG	TTA	Leu	Leu	SAR_RS13520	2656854	2658662	1	602	SAR2576	phospho-sugar mutase
144	2853025	NC_002952.2	T	G	Non-synonymous	GCA	TCA	Ala	Ser	SAR_RS14445	2852074	2853312	1	412	SAR2747	poly-beta-1,6 N-acetyl-D-glucosamine synthase
144	2867778	NC_002952.2	TA	T	Nonsense	ATA	TAG	Ile	STO	SAR2764	2867485	2867982	-1	165	SAR2764	N-acetyltransferase
146	129309	NC_002952.2	A	G	Non-synonymous	CAT	TAT	His	Tyr	SAR_RS00560	128926	129918	-1	330	SAR0118	staphyloferrin B ABC transporter substrate-binding protein SirA
146	156382	NC_002952.2	C	T	Non-synonymous	CGT	CAT	Arg	His	SAR_RS00695	156297	157112	-1	271	SAR0142	phosphonate ABC transporter, permease protein PhnE
146	1208159	NC_002952.2	G	T	Non-synonymous	GAT	GAG	Asp	Glu	SAR_RS05935	1207308	1208480	1	390	SAR1162	cell division protein FtsZ
146	1829850	NC_002952.2	A	C	Intergenic	NA	NA	NA	NA	NA	NA	NA	NA	NA	NA	NA
146	1934870	NC_002952.2	C	T	Non-synonymous	GCA	ACA	Ala	Thr	SAR_RS09460	1934127	1935308	-1	393	SAR1844	MFS transporter
146	2019891	NC_002952.2	A	G	Nonsense	CAG	TAG	Gln	STO	SAR_RS09955	2019241	2020365	-1	374	SAR1937	DUF445 family protein
184	28345	NC_002952.2	A	G	Non-synonymous	GGT	AGT	Gly	Ser	SAR_RS00110	27436	28770	1	444	SAR0020	hypothetical protein
184	152746	NC_002952.2	T	C	Non-synonymous	GCA	GTA	Ala	Val	SAR_RS00675	152151	152858	1	235	SAR0138	purine-nucleoside phosphorylase
184	321190	NC_002952.2	A	G	Synonymous	AGT	AGC	Ser	Ser	SAR_RS01390	320524	321690	-1	388	SAR0276	ABC transporter permease
184	422355	NC_002952.2	C	T	Intergenic	NA	NA	NA	NA	NA	NA	NA	NA	NA	NA	NA
184	531582	NC_002952.2	T	C	Non-synonymous	CAT	TAT	His	Tyr	SAR_RS02485	531354	531890	1	178	SAR0493	ribonuclease M5
184	586746	NC_002952.2	GAAA	A	Non-synonymous	GAA/ACT	ACT	Glu	Thr	SAR0540	586599	587147	1	182	SAR0540	transcription termination/antitermination protein NusG
184	687746	NC_002952.2	CCACAC	TTGC	Intergenic	NA	NA	NA	NA	NA	NA	NA	NA	NA	NA	NA
184	812171	NC_002952.2	T	C	Synonymous	GAT	GAC	Asp	Asp	SAR_RS03940	811242	812219	1	325	SAR0775	ABC transporter ATP-binding protein
184	887045	NC_002952.2	A	T	Non-synonymous	TTA	TTT	Leu	Phe	SAR_RS04290	886785	887306	1	173	SAR0840	hypothetical protein
184	950018	NC_002952.2	AT	A	Intergenic	NA	NA	NA	NA	NA	NA	NA	NA	NA	NA	NA
184	2231109	NC_002952.2	G	A	Nonsense	CGA	TGA	Arg	STO	SAR_RS11270	2230735	2231295	-1	186	SAR2163	potassium-transporting ATPase subunit C
184	2495995	NC_002952.2	T	TG	Frameshift (predicted stop in 10 codons)	ATA	ATC	Ile	Ile	SAR2426	2495011	2496243	-1	410	SAR2426	ABC transporter permease
184	2534123	NC_002952.2	T	C	Non-synonymous	GCT	ACT	Ala	Thr	SAR_RS12895	2533656	2534933	-1	425	SAR2463	YhgE/Pip domain-containing protein
184	2657647	NC_002952.2	G	C	Non-synonymous	GGC	GCC	Gly	Ala	SAR_RS13520	2656854	2658662	1	602	SAR2576	phospho-sugar mutase
184	2810587	NC_002952.2	G	A	Synonymous	ACT	ACC	Thr	Thr	SAR_RS14280	2809402	2810637	-1	411	SAR2714	arginine deiminase
185	198677	NC_002952.2	C	CT	Frameshift (predicted stop in 3 codons)	GCT	GCT	Ala	Ala	SAR0180	198393	205568	1	2391	SAR0180	non-ribosomal peptide synthetase
185	422828	NC_002952.2	G	A	Synonymous	GGA	GGG	Gly	Gly	SAR_RS01930	422424	422861	1	145	SAR0384	DUF3102 domain-containing protein
185	1014649	NC_002952.2	G	T	Non-synonymous	TCC	TAC	Ser	Tyr	SAR_RS04925	1013976	1014782	-1	268	SAR0969	DsbA family protein
185	1198000	NC_002952.2	G	A	Non-synonymous	GCA	ACA	Ala	Thr	SAR_RS05895	1197808	1198239	1	143	SAR1154	division/cell wall cluster transcriptional repressor MraZ
185	1839892	NC_002953.3	CT	C	Intergenic	NA	NA	NA	NA	NA	NA	NA	NA	NA	NA	NA
185	1962956	NC_002952.2	C	T	Synonymous	TCG	TCA	Ser	Ser	SAR_RS09620	1962632	1963633	-1	333	SAR1876	o-succinylbenzoate synthase
